# Supplementary material for: Simultaneous Motor and Visual Intraoperative Neuromonitoring in Asleep Parietal Lobe Surgery: Dual Strip Technique
Source: J Pers Med. 2022 Sep 9;12(9):1478. doi: 10.3390/jpm12091478 (PMC9500827; doi:10.3390/jpm12091478)
Supplement: Supplementary file 1 [file jpm-12-01478-s001.zip]

Archive with 1 entries (1 files):
- jpm-1888495-supplementary.pdf
